# Supplementary material for: Skin autofluorescence is associated with rapid renal function decline in subjects at increased risk of coronary artery disease
Source: PLoS One. 2019 May 22;14(5):e0217203. doi: 10.1371/journal.pone.0217203 (PMC6530849; doi:10.1371/journal.pone.0217203)
Supplement: S1 Database — (XLS) [file pone.0217203.s001.xls]

## Sheet: 工作表1
Case numbers	Gender (male: 1, female: 2)	Age (Years)	Age < 65 years: 0; > or = 65 years: 1	measured left SBP	measured right SBP	average Systolic blood pressure (SBP) (mmHg)	measured left DBP	measured right DBP	average Diastolic blood pressure (DBP) (mmHg)	Pulse pressure (PP) = SBP - DBP (mmHg)	mean Blood pressure = (DBP) + (SBP-DBP)/3 (mmHg)	Body Height (cm)	Body weight (Kg)	Body mass index (BMI)(Kg/m2)	Body mass index (BMI > or = 25: 1, BMI < 25: 0)	Skin AF (continuous variable )	SAF tertile (SAF < 2.2: 1; 2.2 < or = SAF< 2.5: 2; SAF < or = 2.5: 2	Diabetes Mellitus (0: nil; 1: DM with OHA; 2: DM with insulin)	DM: without :0; With: 1	HBA1C	Hyperlipidemia (1: yes; 0: no)	Hypertension (1: yes; 0: No)	Antiplatelet (Drugs)	Betablocker (Drugs)	Calcium channel blockers (CCBs) (Drugs)	ACEI/ARB (Drugs)	Statins (Drugs)	NSAIDS (Drugs) (0: never use; 1: use < 3minths; 2: use > 3months)	Smoker (non-smoker:0, ever-smoker:1, active smoker:2)	eGFR at baseline	eGFR (0: GFR < 60, 1: GFR >or = 60)	Absolute annual rate of renal function decline (ΔGFR/yr)	Renal function decline rate: Renal function decline/baseline eGFR [Outcome, dependent in Table 3]	Rapid renal function decline ( ΔGFR/yr > 3mg/ml/min/y) [Outcome; dependent variable in table 2]
1	1	70	1	144	145	144.5	83	84	83.5	61	103.833	163	58	21.8	0	3.5	3	1	1	7.23	1	1	1	1	1	1	1	0	1	57.8	0	-4.01	-0.0693772	1
2	1	43	0	146	146	146	93	96	94.5	51.5	111.667	173	85	28.4	1	1.8	1	0	0	5.9	1	1	1	0	1	1	0	1	0	84	1	-4.55	-0.0541667	1
3	1	53	0	140	144	142	98	96	97	45	112	173	73	24.3	0	2.6	3	1	1	9.5	0	1	1	0	1	1	0	0	0	107.5	1	-7.18	-0.0667907	1
4	1	65	1	116	126	121	83	86	84.5	36.5	96.6667	170	75	25.9	1	2.2	2	0	0	5.4	1	0	1	0	0	0	0	2	2	71	1	-0.22	-0.00309859	0
5	1	87	1	150	148	149	84	87	85.5	63.5	106.667	166	61	22.1	0	2.4	2	0	0	6	0	1	1	0	1	0	0	2	1	55.5	0	-2.75	-0.0495495	0
6	2	75	1	108	114	111	59	64	61.5	49.5	78	144	51	24.5	0	2	1	0	0	5.2	1	1	1	1	0	1	0	2	0	51	0	-0.26	-0.00509804	0
7	2	64	0	136	128	132	90	87	88.5	43.5	103	144	62	29.8	1	2.7	3	0	0	6.1	1	1	0	1	0	1	1	0	0	90	1	-0.28	-0.00311111	0
8	2	78	1	157	146	151.5	88	88	88	63.5	109.167	160	72	28.1	1	1.7	1	0	0	6	1	1	1	0	0	0	1	0	0	46.18	0	2.82	0.0610654	0
9	2	40	0	141	145	143	92	98	95	48	111	150	81	36	1	1.9	1	0	0	6.1	1	1	1	1	0	1	0	0	0	52.9	0	6.03	0.113989	0
10	2	63	0	141	133	137	81	79	80	57	99	155	57	23.7	0	1.6	1	0	0	5.9	1	1	0	0	1	0	1	0	0	59.5	0	15.01	0.252269	0
11	2	62	0	151	145	148	90	88	89	59	108.667	152	70	30.2	1	2.3	2	0	0	5.8	1	1	1	1	1	1	0	0	0	67.4	1	-0.22	-0.00326409	0
12	2	75	1	161	160	160.5	102	104	103	57.5	122.167	157	68	27.5	1	2	1	0	0	5.2	1	0	1	0	0	0	1	0	0	74	1	-6.41	-0.0866216	1
13	1	63	0	150	150	150	70	70	70	80	96.6667	167	77	27.6	1	2.8	3	1	1	6.63	1	1	0	1	1	1	0	0	0	22.6	0	-6.15	-0.272124	1
14	1	66	1	136	137	136.5	96	89	92.5	44	107.167	158	70	28	1	1.9	1	1	1	5.4	1	0	1	0	1	0	1	0	2	64.38	1	-0.2	-0.00310655	0
15	1	55	0	154	155	154.5	93	90	91.5	63	112.5	180	69	21.2	0	2	1	1	1	5.1	1	0	1	1	0	0	1	0	0	82.5	1	6.41	0.077697	0
16	1	60	0	134	120	127	79	76	77.5	49.5	94	172	82	27.7	1	2.6	3	0	0	6.3	1	1	0	0	1	1	0	0	0	54.9	0	-0.24	-0.00437158	0
17	1	72	1	164	162	163	89	87	88	75	113	166	74	26.8	1	2.3	2	0	0	5.6	1	1	0	0	0	1	1	0	1	70.1	1	-6.32	-0.0901569	1
18	2	58	0	123	120	121.5	65	63	64	57.5	83.1667	158	45	18	0	2.1	1	0	0	6.1	1	1	0	0	0	1	1	0	0	68.1	1	-6.95	-0.102056	1
19	2	72	1	149	153	151	81	83	82	69	105	146	48	22.5	0	2.5	3	0	0	5.9	0	1	1	0	1	0	0	0	0	65.4	1	-8.28	-0.126606	1
20	1	66	1	143	130	136.5	86	81	83.5	53	101.167	162	81	30.8	1	3.1	3	0	0	6.4	1	1	1	0	0	1	1	0	1	43.07	0	-6.39	-0.148363	1
21	1	55	0	160	173	166.5	94	105	99.5	67	121.833	159	60	23.7	0	2.2	2	0	0	5.3	1	1	0	1	1	1	0	1	0	73.87	1	2.72	0.0368214	0
22	1	73	1	177	165	171	88	89	88.5	82.5	116	168	87	30.8	1	2.4	2	1	1	6.1	1	1	1	0	0	1	1	0	1	42.3	0	5.17	0.122222	0
23	1	56	0	162	181	171.5	100	113	106.5	65	128.167	166	82	29.7	1	1.9	1	0	0	5.7	1	1	0	1	0	1	1	0	2	66.57	1	-0.24	-0.00360523	0
24	2	79	1	156	159	157.5	90	89	89.5	68	112.167	149	40	18	0	2	1	0	0	6.2	1	1	0	0	1	0	1	0	0	25.55	0	-7.16	-0.280235	1
25	1	72	1	139	149	144	78	76	77	67	99.3333	165	68	24.9	0	2	1	1	1	6.5	0	1	1	0	0	1	0	0	0	69.9	1	2.62	0.0374821	0
26	1	71	1	132	136	134	69	68	68.5	65.5	90.3333	161	68	26.2	1	2.1	1	0	0	5.8	1	1	1	1	0	1	1	0	1	70.34	1	-4.31	-0.0612738	1
27	2	65	1	133	121	127	82	77	79.5	47.5	95.3333	153	63	26.9	1	2.6	3	0	0	5.4	1	1	1	0	1	1	1	1	0	59.14	0	3.62	0.0612107	0
28	2	52	0	141	150	145.5	89	92	90.5	55	108.833	151	56	24.5	0	2.4	2	1	1	8.3	1	1	1	1	0	1	1	0	0	69.88	1	-0.27	-0.00386377	0
29	1	74	1	127	126	126.5	74	77	75.5	51	92.5	150	55	24.4	0	2.8	3	1	1	6.9	1	1	1	1	0	0	1	0	1	48.62	0	-1.87	-0.0384615	0
30	2	50	0	139	140	139.5	95	93	94	45.5	109.167	157	71	28.8	1	2.3	2	1	1	6.3	1	1	0	1	0	1	1	2	0	80.7	1	-16.21	-0.200867	1
31	2	55	0	121	119	120	76	78	77	43	91.3333	154	50	21	0	2.2	2	0	0	6.1	1	0	1	0	0	0	1	0	0	110.73	1	-0.41	-0.0037027	0
32	2	89	1	153	143	148	73	71	72	76	97.3333	151	43	18.8	0	2.5	3	0	0	5.8	0	1	1	0	1	1	0	0	0	55.61	0	-10.47	-0.188275	1
33	2	88	1	129	134	131.5	76	74	75	56.5	93.8333	150	43	19.1	0	3.7	3	0	0	5.4	0	1	1	0	0	1	0	0	0	30.15	0	2.26	0.0749585	0
34	1	77	1	120	131	125.5	70	95	82.5	43	96.8333	156	65	26.7	1	2.6	3	2	1	7.87	1	1	1	0	0	1	1	0	1	44.77	0	1.61	0.0359616	0
35	2	63	0	165	173	169	91	93	92	77	117.667	157	60	24.3	0	2.3	2	0	0	5.8	0	1	0	0	1	1	0	0	0	53.49	0	3.65	0.0682371	0
36	1	46	0	137	149	143	100	105	102.5	40.5	116	168	75	26.5	1	2.1	1	0	0	5.2	1	1	1	1	0	0	1	0	1	76.6	1	3.33	0.0434726	0
37	2	71	1	136	134	135	75	79	77	58	96.3333	149	47	21.1	0	2.8	3	0	0	5.8	0	1	0	0	1	1	0	2	0	51.6	0	-0.16	-0.00310078	0
38	2	82	1	145	132	138.5	87	85	86	52.5	103.5	138	64	33.6	1	2	1	0	0	5.9	1	1	1	0	0	1	0	0	0	41.78	0	-0.13	-0.00311154	0
39	2	62	0	114	113	113.5	70	70	70	43.5	84.5	158	86	34.4	1	2.5	3	1	1	7.3	1	1	1	0	0	1	1	2	0	67.43	1	-4.1	-0.0608038	1
40	2	72	1	138	135	136.5	76	78	77	59.5	96.8333	154	62	26.1	1	2.5	3	0	0	6.2	0	1	0	0	0	1	0	0	0	31.4	0	1.05	0.0334395	0
41	1	75	1	193	190	191.5	106	100	103	88.5	132.5	173	71	23.7	0	3.3	3	0	0	6.1	0	1	0	1	1	1	0	0	0	77.4	1	4.78	0.0617571	0
42	2	77	1	135	131	133	73	76	74.5	58.5	94	144	59	28.4	1	2.7	3	0	0	6	1	1	0	1	1	1	1	0	0	73.93	1	0.31	0.00419316	0
43	2	52	0	112	107	109.5	69	68	68.5	41	82.1667	169	76	26.6	1	2.6	3	1	1	6	1	0	0	1	0	0	1	0	0	93.76	1	6.33	0.0675128	0
44	2	80	1	165	174	169.5	94	91	92.5	77	118.167	153	57	24.3	0	2.4	2	0	0	6	0	1	0	1	0	1	0	0	0	85.57	1	-0.21	-0.00245413	0
45	2	67	1	134	150	142	70	73	71.5	70.5	95	155	60	24.9	0	2.1	1	1	1	7.1	1	1	1	0	0	1	1	0	0	105.98	1	-1.42	-0.0133988	0
46	2	82	1	116	116	116	60	60	60	56	78.6667	145	45	21.4	0	2.2	2	0	0	6.4	0	1	1	0	0	1	0	0	0	56.42	0	-13	-0.230415	1
47	2	64	0	125	125	125	75	75	75	50	91.6667	154	56	23.6	0	2	1	0	0	6	1	1	1	0	1	0	1	0	0	107.67	1	1.92	0.0178323	0
48	2	73	1	138	122	130	86	83	84.5	45.5	99.6667	157	59	23.9	0	3.1	3	0	0	5.4	1	1	1	1	1	0	1	0	0	57.76	0	-6.91	-0.119633	1
49	1	73	1	116	121	118.5	76	75	75.5	43	89.8333	160	65	25.3	1	2.9	3	0	0	5.6	1	0	1	0	0	0	1	0	1	62.9	1	-5.29	-0.0841017	1
50	1	74	1	124	121	122.5	77	79	78	44.5	92.8333	173	64	21.3	0	2.2	2	1	1	7.1	0	1	0	0	0	1	0	0	0	57.51	0	6.99	0.121544	0
51	1	67	1	134	143	138.5	69	75	72	66.5	94.1667	163	73	27.4	1	2.8	3	2	1	8.6	1	1	1	1	1	1	1	0	0	53.89	0	-6.89	-0.127853	1
52	2	62	0	135	149	142	85	98	91.5	50.5	108.333	160	75	29.2	1	2.7	3	0	0	6.4	1	1	1	1	1	0	1	2	0	18.92	0	-4.64	-0.245243	1
53	1	44	0	168	166	167	108	110	109	58	128.333	173	84	28	1	2.2	2	0	0	5.2	1	1	0	0	1	1	1	0	0	58.51	0	5.54	0.0946847	0
54	1	76	1	151	157	154	79	74	76.5	77.5	102.333	172	74	25	1	3.2	3	2	1	6.4	1	1	0	0	1	1	1	0	1	41.86	0	-1.44	-0.0344004	0
55	1	60	0	115	116	115.5	82	79	80.5	35	92.1667	161	63	24.3	0	2	1	0	0	5.8	1	1	1	1	0	1	1	0	0	55.13	0	-4.1	-0.0743697	1
56	1	67	1	131	127	129	73	68	70.5	58.5	90	157	54	21.9	0	2.5	3	1	1	6.2	1	1	1	1	0	0	1	0	0	89.73	1	-0.27	-0.00300903	0
57	2	61	0	130	137	133.5	89	89	89	44.5	103.833	152	59	25.5	1	2.2	2	1	1	6.7	1	0	1	1	0	0	1	0	0	90.42	1	-0.3	-0.00331785	0
58	1	68	1	141	136	138.5	93	90	91.5	47	107.167	162	69	26.2	1	2.6	3	0	0	6	1	1	0	1	0	0	0	2	0	79.22	1	-0.22	-0.00277708	0
59	2	57	0	141	140	140.5	98	88	93	47.5	108.833	161	81	31.2	1	1.4	1	0	0	6.3	1	0	1	1	0	0	1	0	0	44.87	0	-0.26	-0.00579452	0
60	1	68	1	117	114	115.5	71	72	71.5	44	86.1667	163	84	31.6	1	2.4	2	0	0	5.7	1	0	1	1	0	0	1	0	2	70.97	1	-0.1	-0.00140905	0
61	2	76	1	115	115	115	62	61	61.5	53.5	79.3333	155	63	26.2	1	2.2	2	1	1	6.6	1	1	1	0	1	0	1	2	0	57.29	0	-4.61	-0.0804678	1
62	2	78	1	136	138	137	74	72	73	64	94.3333	144	63	30.3	1	2.7	3	0	0	6.1	0	1	0	0	1	1	0	0	0	73.7	1	8.2	0.111262	0
63	1	40	0	135	139	137	82	83	82.5	54.5	100.667	175	85	27.7	1	1.9	1	0	0	6	1	1	0	0	0	1	0	0	0	87.96	1	-0.45	-0.00511596	0
64	1	60	0	132	137	134.5	81	84	82.5	52	99.8333	165	74	27.1	1	1.9	1	0	0	6	1	1	0	0	0	1	1	0	0	72.57	1	-0.31	-0.00427174	0
65	1	62	0	156	165	160.5	94	95	94.5	66	116.5	164	73	27.1	1	2.9	3	1	1	7.8	1	0	1	1	0	0	1	0	1	50.4	0	1.91	0.0378968	0
66	1	57	0	134	136	135	77	77	77	58	96.3333	162	67	25.5	1	3	3	0	0	5.7	1	0	1	1	0	0	1	0	2	51.45	0	-4.43	-0.086103	1
67	2	75	1	131	131	131	68	68	68	63	89	161	57	21.9	0	2.6	3	2	1	11	1	1	1	1	1	1	0	0	0	27.39	0	-2.51	-0.0916393	0
68	2	66	1	125	128	126.5	72	75	73.5	53	91.1667	155	71	29.5	1	2.7	3	0	0	5.9	1	1	0	0	1	1	1	0	0	76.28	1	-0.4	-0.00524384	0
69	1	66	1	142	146	144	90	92	91	53	108.667	163	72	27	1	2.1	1	0	0	5.6	1	1	1	0	1	1	0	0	0	64.58	1	3.2	0.0495509	0
70	1	42	0	153	151	152	104	105	104.5	47.5	120.333	169	78	27.3	1	2.2	2	0	0	5.8	1	1	0	0	1	0	0	0	0	70.57	1	-0.17	-0.00240896	0
71	2	76	1	122	125	123.5	86	78	82	41.5	95.8333	150	61	27.1	1	3	3	0	0	6.7	1	1	1	1	0	0	1	0	0	51.47	0	-2.59	-0.0503206	0
72	1	51	0	142	125	133.5	91	83	87	46.5	102.5	173	88	29.4	1	2	1	1	1	7.1	1	1	1	1	1	1	1	0	2	52.44	0	-6.81	-0.129863	1
73	2	80	1	123	120	121.5	70	73	71.5	50	88.1667	146	64	30	1	1.7	1	0	0	6.4	1	1	1	0	1	1	0	0	0	27.03	0	-9	-0.332963	1
74	2	58	0	115	118	116.5	69	71	70	46.5	85.5	160	63	24.6	0	2.3	2	1	1	9.3	1	1	0	1	0	1	1	0	0	54.22	0	6.83	0.125968	0
75	1	55	0	140	142	141	91	96	93.5	47.5	109.333	164	66	24.5	0	2.3	2	0	0	5.6	1	1	1	0	0	1	1	0	0	106.28	1	11.91	0.112062	0
76	1	58	0	112	106	109	69	69	69	40	82.3333	162	64	24.3	0	3.3	3	2	1	9.1	1	0	1	1	0	0	1	0	2	123.11	1	-0.37	-0.00300544	0
77	1	61	0	121	130	125.5	77	85	81	44.5	95.8333	161	61	23.5	0	1.5	1	0	0	5.5	1	1	1	1	1	0	0	0	0	80.74	1	-0.27	-0.00334407	0
78	1	85	1	134	132	133	74	74	74	59	93.6667	163	56	21	0	2.6	3	1	1	6.7	0	1	1	1	0	1	0	0	1	75.3	1	-8.97	-0.119124	1
79	1	67	1	154	159	156.5	83	86	84.5	72	108.5	150	60	26.6	1	2.5	3	0	0	6	0	1	1	0	1	1	0	0	2	46.05	0	-6.04	-0.131162	1
80	2	53	0	143	145	144	87	84	85.5	58.5	105	153	73	31.1	1	2	1	1	1	6.2	0	1	0	0	1	1	0	0	0	93.03	1	14.38	0.154574	0
81	1	58	0	138	134	136	82	78	80	56	98.6667	174	81	26.7	1	2.6	3	0	0	5.6	1	1	1	1	0	0	1	2	2	81.57	1	-7.96	-0.0975849	1
82	1	71	1	169	163	166	77	72	74.5	91.5	105	150	75	33.3	1	2.4	2	1	1	5.6	1	1	0	0	0	1	1	0	0	57.84	0	-2.45	-0.0423582	0
83	1	59	0	142	152	147	96	106	101	46	116.333	168	78	27.6	1	1.9	1	0	0	5.3	0	1	0	0	0	1	0	0	0	72.82	1	-0.24	-0.0032958	0
84	1	74	1	127	125	126	83	79	81	45	96	168	77	27.2	1	2.3	2	0	0	5.7	1	1	0	0	1	0	0	2	1	77.64	1	11.13	0.143354	0
85	2	64	0	125	127	126	78	73	75.5	50.5	92.3333	150	66	29.3	1	2.2	2	0	0	6.2	1	0	0	1	0	0	1	0	0	67.21	1	-0.22	-0.00327332	0
86	1	64	0	155	154	154.5	86	92	89	65.5	110.833	169	88	30.8	1	2.6	3	0	0	6	1	1	0	0	0	1	0	0	0	80.21	1	3.92	0.0488717	0
87	1	74	1	111	104	107.5	63	67	65	42.5	79.1667	161	70	27	1	1.3	1	0	0	5.4	1	1	1	1	1	1	1	2	1	69.74	1	-0.19	-0.0027244	0
88	2	73	1	151	146	148.5	71	70	70.5	78	96.5	150	51	22.6	0	3.1	3	1	1	7.8	1	1	0	0	1	1	1	0	0	42.67	0	-5.69	-0.133349	1
89	2	51	0	142	141	141.5	88	96	92	49.5	108.5	158	76	30.4	1	1.6	1	1	1	6.8	1	1	0	0	0	1	1	0	0	70.16	1	-7.47	-0.106471	1
90	2	73	1	139	139	139	68	69	68.5	70.5	92	154	60	25.2	1	1.3	1	0	0	6	1	1	0	0	0	1	0	2	0	57.93	0	-3.23	-0.0557569	1
91	1	62	0	133	134	133.5	88	92	90	43.5	104.5	156	63	25.8	1	2.1	1	0	0	5.7	1	1	0	0	1	1	0	0	0	59.45	0	-0.19	-0.00319596	0
92	1	63	0	119	114	116.5	80	77	78.5	38	91.1667	166	71	25.7	1	2	1	0	0	6.1	1	1	1	0	0	1	1	0	0	72.09	1	-0.34	-0.00471633	0
93	1	63	0	142	137	139.5	85	83	84	55.5	102.5	162	69	26.2	1	2.7	3	1	1	7.6	1	1	0	0	1	1	1	0	0	80.21	1	-4.4	-0.054856	1
94	2	62	0	148	143	145.5	91	89	90	55.5	108.5	159	63	24.9	0	2.5	3	0	0	6.4	1	0	1	0	0	0	1	0	0	67.65	1	-4.07	-0.0601626	1
95	2	74	1	151	151	151	87	88	87.5	63.5	108.667	147	66	30.5	1	2	1	0	0	5.7	1	1	1	0	1	1	1	2	0	65.23	1	10.74	0.164648	0
96	1	82	1	150	157	153.5	81	81	81	72.5	105.167	170	74	25.6	1	3.3	3	1	1	9.4	1	1	1	0	0	1	1	0	1	51.57	0	-4.16	-0.0806671	1
97	1	48	0	180	172	176	92	86	89	87	118	174	86	28.4	1	2.5	3	1	1	7.9	1	1	0	1	1	1	0	0	2	45.95	0	-0.21	-0.00457018	0
98	1	71	1	157	156	156.5	94	100	97	59.5	116.833	165	54	19.8	0	3.3	3	0	0	5.5	0	1	1	0	0	1	0	0	1	35.18	0	1.88	0.0534395	0
99	2	83	1	117	120	118.5	73	72	72.5	46	87.8333	146	52	24.3	0	2.1	1	0	0	6	0	1	1	0	1	1	0	0	0	50.54	0	-0.11	-0.00217649	0
100	1	63	0	136	130	133	86	86	86	47	101.667	162	63	24	0	1.7	1	1	1	8.5	1	1	0	0	0	1	0	0	1	71.86	1	-2.6	-0.0361815	0
101	1	69	1	138	133	135.5	81	82	81.5	54	99.5	153	64	27.3	1	2.9	3	1	1	6.1	1	1	1	1	1	0	1	0	2	78.98	1	-4.34	-0.0549506	1
102	1	47	0	158	165	161.5	97	95	96	65.5	117.833	175	86	28	1	1.5	1	2	1	10.95	1	1	1	1	0	1	1	0	0	46.15	0	-0.18	-0.00390033	0
103	1	66	1	138	132	135	84	84	84	51	101	158	66	26.4	1	2.2	2	0	0	6.2	0	1	0	0	1	1	0	1	0	79.46	1	-0.12	-0.00151019	0
104	1	64	0	143	154	148.5	64	66	65	83.5	92.8333	173	71	23.7	0	1.9	1	1	1	6.2	1	1	1	0	0	1	1	0	1	79.96	1	-0.25	-0.00312656	0
105	1	91	1	124	128	126	68	66	67	59	86.6667	160	58	22.6	0	2.8	3	0	0	6.3	1	1	1	0	0	1	1	0	1	50.49	0	-12.17	-0.241038	1
106	2	73	1	111	107	109	65	68	66.5	42.5	80.6667	152	49	21.2	0	2.7	3	1	1	7.17	1	1	1	0	1	1	1	0	0	39.18	0	-7.91	-0.201889	1
107	1	81	1	140	147	143.5	82	83	82.5	61	102.833	163	66	24.8	0	2.4	2	0	0	6	1	1	1	1	1	1	1	1	1	61.92	1	3.79	0.061208	0
108	1	57	0	125	125	125	70	70	70	55	88.3333	169	83	29	1	2.2	2	1	1	6.28	1	1	1	1	0	1	1	0	2	66.33	1	-0.23	-0.00346751	0
109	1	44	0	121	132	126.5	77	77	77	49.5	93.5	190	121	33.5	1	1.5	1	0	0	5.7	1	0	1	1	0	0	1	0	0	69.91	1	-0.36	-0.00514948	0
110	1	55	0	139	134	136.5	75	75	75	61.5	95.5	165	72	26.4	1	2	1	1	1	7.5	1	0	1	0	0	0	1	0	2	74.14	1	9.32	0.125708	0
111	1	61	0	140	143	141.5	96	98	97	44.5	111.833	168	70	24.8	0	2.2	2	1	1	7	1	1	1	1	0	1	1	0	0	59.65	0	-0.11	-0.00184409	0
112	1	47	0	129	137	133	81	92	86.5	46.5	102	169	76	26.6	1	1.7	1	1	1	7.08	1	1	1	0	1	1	0	0	0	76.26	1	16.47	0.215972	0
113	1	36	0	155	136	145.5	94	86	90	55.5	108.5	175	68	22.2	0	1.6	1	0	0	6	0	1	0	0	0	1	0	0	0	72.81	1	-0.75	-0.0103008	0
114	1	51	0	146	151	148.5	99	93	96	52.5	113.5	159	60	23.7	0	2.5	3	0	0	5.1	1	0	1	1	1	0	1	0	0	56.79	0	-8.63	-0.151963	1
115	1	52	0	181	172	176.5	108	109	108.5	68	131.167	156	94	38.6	1	2.1	1	0	0	5.9	1	1	1	1	1	1	1	0	0	56.56	0	5.38	0.0951202	0
116	2	63	0	135	133	134	83	81	82	52	99.3333	155	59	24.5	0	2.6	3	1	1	6.6	1	1	1	0	0	1	1	0	0	77	1	-0.13	-0.00168831	0
117	1	63	0	136	136	136	87	81	84	52	101.333	176	87	28	1	2.3	2	0	0	6.47	1	1	1	0	0	1	1	1	0	54.4	0	-6.51	-0.119669	1
118	2	43	0	145	139	142	90	91	90.5	51.5	107.667	162	80	30.4	1	1.6	1	0	0	5.4	0	1	0	1	0	1	0	1	0	72.98	1	11.82	0.161962	0
119	1	55	0	147	131	139	92	90	91	48	107	158	69	27.6	1	1.5	1	0	0	5.7	1	1	1	0	1	1	0	0	0	56.13	0	2.17	0.0386603	0
120	1	86	1	157	154	155.5	78	77	77.5	78	103.5	162	56	21.3	0	1.8	1	0	0	5.6	1	1	1	1	0	1	1	0	1	55.76	0	-3.36	-0.0602582	1
121	1	59	0	180	170	175	125	125	125	50	141.667	175	74	24.1	0	2.7	3	1	1	7.3	1	1	1	1	0	0	0	0	2	73.08	1	-3.72	-0.0509031	1
122	1	81	1	137	133	135	80	90	85	50	101.667	167	70	25	1	1.7	1	1	1	6.4	0	1	1	0	1	1	0	0	1	29.15	0	-1.02	-0.0349914	0
123	1	47	0	145	141	143	90	86	88	55	106.333	176	71	22.9	0	2.1	1	0	0	6	0	1	0	0	1	0	0	0	0	76.6	1	-0.2	-0.00261097	0
124	1	65	1	167	163	165	91	86	88.5	76.5	114	177	76	24.2	0	2.5	3	1	1	6.3	1	1	1	0	1	1	1	0	0	54.06	0	-6.11	-0.113023	1
125	1	77	1	130	128	129	73	69	71	58	90.3333	164	53	19.7	0	2.9	3	0	0	6.4	1	1	1	0	1	0	0	0	2	99.89	1	-14.9	-0.149164	1
126	2	72	1	132	121	126.5	80	83	81.5	45	96.5	155	68	28.3	1	2.3	2	0	0	6.4	1	0	0	1	0	1	1	0	0	57.76	0	-5.63	-0.0974723	1
127	2	69	1	129	130	129.5	78	80	79	50.5	95.8333	155	55	22.8	0	2.2	2	0	0	5.5	0	1	1	1	0	0	1	0	0	43.04	0	7.53	0.174954	0
128	1	69	1	140	130	135	86	83	84.5	50.5	101.333	165	62	22.7	0	2.2	2	0	0	5.5	0	0	0	0	0	0	0	1	0	80.21	1	3.92	0.0488717	0
129	2	53	0	123	123	123	79	78	78.5	44.5	93.3333	155	59	24.5	0	2.1	1	0	0	5.8	1	1	0	0	0	1	0	0	0	69.61	1	4.77	0.0685246	0
130	1	87	1	132	135	133.5	84	86	85	48.5	101.167	154	43	18.1	0	2.7	3	0	0	5	1	0	1	0	0	0	1	2	2	67.3	1	-12.15	-0.180535	1
131	2	50	0	118	118	118	69	67	68	50	84.6667	154	56	23.6	0	2.2	2	0	0	6.2	0	0	0	1	0	0	0	0	0	62.38	1	3.75	0.0601154	0
132	2	77	1	119	123	121	80	84	82	39	95	145	40	19	0	2.8	3	0	0	5.7	1	1	0	0	1	1	1	0	0	51.19	0	-3.77	-0.0736472	1
133	1	61	0	145	146	145.5	96	96	96	49.5	112.5	155	61	25.3	1	2.3	2	0	0	6.1	1	1	0	0	1	1	1	0	0	72.33	1	-3.68	-0.0508779	1
134	2	60	0	151	148	149.5	91	93	92	57.5	111.167	155	56	23.3	0	2.4	2	0	0	5.4	1	0	0	1	0	0	0	1	0	59.91	0	-15.56	-0.259723	1
135	2	82	1	194	172	183	95	90	92.5	90.5	122.667	147	61	28.2	1	2.7	3	2	1	8.9	0	1	1	1	0	1	0	2	0	28.63	0	-2.15	-0.0750961	0
136	1	39	0	135	138	136.5	91	92	91.5	45	106.5	173	85	28.4	1	2.1	1	1	1	7.2	1	1	0	1	0	1	1	0	0	71.64	1	-0.19	-0.00265215	0
137	1	58	0	146	148	147	91	91	91	56	109.667	172	87	29.4	1	2.1	1	0	0	6	1	0	1	1	0	0	1	0	0	81.29	1	3.91	0.0480994	0
138	1	57	0	143	139	141	92	95	93.5	47.5	109.333	169	84	29.4	1	2.3	2	1	1	5.8	0	1	0	0	1	0	0	0	0	73.6	1	3.98	0.0540761	0
139	1	41	0	143	147	145	90	94	92	53	109.667	168	68	24	0	2.5	3	2	1	8.9	1	1	1	1	0	0	1	0	1	70.92	1	-10.59	-0.149323	1
140	1	61	0	152	154	153	99	95	97	56	115.667	170	78	26.9	1	2.6	3	0	0	5.7	1	1	0	0	1	1	1	0	2	28.05	0	1.6	0.057041	0
141	1	42	0	110	107	108.5	68	70	69	39.5	82.1667	173	69	23	0	2.3	2	0	0	6.3	1	0	1	1	0	0	1	0	2	64.04	1	-0.36	-0.00562149	0
142	2	88	1	118	126	122	74	81	77.5	44.5	92.3333	155	48	19.9	0	2.6	3	0	0	5.2	0	1	1	1	1	0	0	2	0	37.72	0	8.64	0.229056	0
143	2	63	0	119	120	119.5	73	76	74.5	45	89.5	152	60	25.9	1	2.4	2	1	1	5.2	1	0	1	0	0	0	0	0	0	67.21	1	-20.28	-0.301741	1
144	2	72	1	162	158	160	86	85	85.5	74.5	110.333	160	60	23.4	0	2.3	2	1	1	6.7	0	1	1	1	0	0	0	2	0	51.89	0	-11.63	-0.224128	1
145	1	85	1	145	146	145.5	84	86	85	60.5	105.167	167	57	20.4	0	2.6	3	0	0	6	0	1	1	0	1	0	0	1	1	67.62	1	-0.15	-0.00221828	0
146	2	79	1	151	160	155.5	80	82	81	74.5	105.833	140	46	23.4	0	2.4	2	0	0	6	0	1	1	0	1	0	0	2	0	56.7	0	-8.52	-0.150265	1
147	2	77	1	155	154	154.5	74	84	79	75.5	104.167	156	65	26.7	1	1.7	1	0	0	6.1	1	1	1	0	0	0	0	0	0	57.4	0	-0.07	-0.00121951	0
148	2	91	1	159	160	159.5	92	84	88	71.5	111.833	140	55	28	1	2.6	3	0	0	5.1	1	1	1	1	0	0	0	0	0	49.48	0	-17.81	-0.359943	1
149	2	79	1	154	154	154	79	77	78	76	103.333	157	58	23.5	0	2.4	2	1	1	7	1	1	1	1	0	0	1	1	0	64.2	1	-0.22	-0.00342679	0
150	1	66	1	109	120	114.5	73	81	77	37.5	89.5	166	70	25.4	1	1.6	1	0	0	5.4	1	1	1	1	0	1	1	0	1	79.46	1	-0.16	-0.00201359	0
151	1	71	1	130	129	129.5	78	73	75.5	54	93.5	162	55	20.9	0	2.3	2	0	0	5.6	0	1	1	0	0	1	0	1	0	101.28	1	-0.25	-0.0024684	0
152	1	79	1	154	151	152.5	79	88	83.5	69	106.5	164	75	27.8	1	2.3	2	0	0	6.2	0	1	1	0	1	1	0	0	0	41.53	0	3.11	0.0748856	0
153	2	78	1	159	155	157	80	81	80.5	76.5	106	159	54	21.3	0	2.5	3	0	0	5.8	1	1	1	0	1	1	1	0	0	51.06	0	-3.86	-0.0755973	1
154	2	85	1	119	122	120.5	65	66	65.5	55	83.8333	146	58	27.2	1	2.5	3	0	0	6.3	0	1	0	0	1	1	0	0	0	45.38	0	-0.11	-0.00242398	0
155	1	86	1	124	123	123.5	68	70	69	54.5	87.1667	160	68	26.5	1	2.5	3	1	1	7	1	1	1	0	0	1	1	0	1	97.42	1	5.98	0.0613837	0
156	2	82	1	157	152	154.5	96	93	94.5	60	114.5	156	57	23.4	0	2.6	3	0	0	5.3	1	1	1	0	1	1	1	0	0	72.99	1	-6.26	-0.0857652	1
157	1	61	0	161	161	161	87	91	89	72	113	173	88	29.4	1	2.6	3	1	1	9.5	1	1	1	1	1	1	1	0	2	50.74	0	-1.73	-0.0340954	0
158	1	60	0	125	139	132	81	82	81.5	50.5	98.3333	172	77	26	1	2.2	2	1	1	7	1	0	1	1	0	0	0	0	0	54.94	0	-0.17	-0.00309428	0
159	2	78	1	123	123	123	80	80	80	43	94.3333	150	72	32	1	2.3	2	1	1	5.9	1	1	1	0	1	0	1	0	0	42.1	0	-3.3	-0.0783848	1
160	1	72	1	149	156	152.5	92	94	93	59.5	112.833	163	68	25.5	1	2.1	1	0	0	5.5	1	1	1	1	1	1	1	0	1	63.26	1	-7.61	-0.120297	1
161	2	67	1	120	124	122	69	76	72.5	49.5	89	154	61	25.7	1	2.6	3	1	1	7.1	1	1	0	0	0	1	1	1	0	88.71	1	-0.1	-0.00112727	0
162	1	60	0	160	155	157.5	91	90	90.5	67	112.833	165	64	23.5	0	2.2	2	0	0	5.2	1	1	0	0	1	0	0	0	1	72.57	1	-3.68	-0.0507097	1
163	2	40	0	126	112	119	76	70	73	46	88.3333	149	71	31.9	1	1.8	1	0	0	6.1	1	0	0	0	0	0	0	0	0	84.44	1	-0.44	-0.0052108	0
164	1	50	0	126	126	126	80	81	80.5	45.5	95.6667	176	80	25.8	1	2.1	1	0	0	6	1	1	1	1	0	1	1	0	0	95.33	1	3.3	0.0346166	0
165	1	58	0	139	125	132	83	75	79	53	96.6667	172	72	24.3	0	2.2	2	0	0	5.6	0	0	1	1	0	0	0	1	0	91.8	1	-0.66	-0.00718954	0
166	1	57	0	139	150	144.5	93	97	95	49.5	111.5	172	99	33.4	1	2.5	3	1	1	7.2	1	1	1	0	1	1	0	1	1	73.6	1	-0.04	-0.000543478	0
167	1	61	0	124	121	122.5	76	73	74.5	48	90.5	166	75	27.2	1	2.1	1	0	0	5.4	0	1	0	0	1	1	0	0	0	80.47	1	-0.3	-0.0037281	0
168	2	71	1	129	126	127.5	74	76	75	52.5	92.5	161	62	23.9	0	2.4	2	0	0	5.8	0	0	1	1	0	0	0	2	0	65.6	1	-11.22	-0.171037	1
169	2	44	0	141	137	139	97	102	99.5	39.5	112.667	154	69	29	1	2.2	2	0	0	6.2	0	1	0	0	1	1	1	0	0	82.44	1	8.92	0.1082	0
170	2	72	1	161	158	159.5	85	92	88.5	71	112.167	156	78	32	1	2.5	3	1	1	6.4	1	1	0	0	0	1	1	0	0	57.93	0	-3.92	-0.0676679	1
171	1	56	0	121	114	117.5	75	73	74	43.5	88.5	163	61	22.9	0	2.1	1	0	0	5.4	1	0	1	0	1	0	0	0	2	66.57	1	3.26	0.048971	0
172	1	54	0	135	132	133.5	92	87	89.5	44	104.167	174	93	30.7	1	3	3	0	0	5.7	1	1	1	1	0	1	0	0	2	74.14	1	-9.21	-0.124224	1
173	2	68	1	106	106	106	67	68	67.5	38.5	80.3333	148	50	22.8	0	2.2	2	0	0	5.2	0	1	0	0	0	1	0	2	0	105.66	1	-8.86	-0.0838539	1
174	2	80	1	178	180	179	101	103	102	77	127.667	149	50	22.5	0	2.6	3	1	1	6.7	1	1	1	1	0	1	0	0	0	50.8	0	-7.51	-0.147835	1
175	2	64	0	155	160	157.5	77	78	77.5	80	104.167	159	78	30.8	1	2.5	3	2	1	6.9	1	1	1	1	0	1	0	0	0	76.75	1	-8.81	-0.114788	1
176	2	63	0	131	136	133.5	79	78	78.5	55	96.8333	151	48	21	0	2.2	2	0	0	5.4	0	0	1	0	1	0	0	0	0	59.71	0	8.52	0.14269	0
177	1	55	0	136	134	135	89	93	91	44	105.667	178	101	31.8	1	2.5	3	0	0	6.3	0	1	1	0	0	1	0	0	0	93.12	1	-0.17	-0.0018256	0
178	2	59	0	119	120	119.5	62	71	66.5	53	84.1667	160	65	25.3	1	2.1	1	1	1	9.7	1	0	1	0	0	0	1	0	0	77.5	1	-0.27	-0.00348387	0
179	2	65	1	176	160	168	93	89	91	77	116.667	161	99	38.1	1	2.4	2	1	1	6.5	0	1	0	1	1	1	0	2	0	59.33	0	-3.25	-0.0547784	1
180	2	60	0	130	121	125.5	74	82	78	47.5	93.8333	159	54	21.3	0	2.1	1	0	0	5.6	0	1	0	0	1	1	0	0	0	77.77	1	-0.54	-0.00694355	0
181	1	69	1	149	136	142.5	77	79	78	64.5	99.5	166	66	23.9	0	2.5	3	0	0	5.8	1	0	1	1	0	0	1	0	1	58.17	0	-2.63	-0.0452123	0
182	2	64	0	149	172	160.5	113	113	113	47.5	128.833	153	52	22.2	0	2.2	2	0	0	5.9	1	1	1	1	1	1	0	0	0	76.75	1	6.13	0.0798697	0
183	1	65	1	117	110	113.5	81	85	83	30.5	93.1667	165	73	26.8	1	2.4	2	0	0	5.4	0	1	0	0	1	0	0	0	0	71.63	1	-12.72	-0.177579	1
184	1	70	1	151	141	146	91	90	90.5	55.5	109	161	55	21.2	0	2.1	1	1	1	6.2	1	1	1	0	0	0	1	0	0	101.58	1	4.82	0.0474503	0
185	2	68	1	128	145	136.5	80	83	81.5	55	99.8333	153	61	26	1	2.2	2	0	0	6.1	0	1	1	0	1	0	0	2	0	105.98	1	6.2	0.0585016	0
186	1	65	1	127	122	124.5	83	84	83.5	41	97.1667	165	83	30.4	1	2.3	2	0	0	5.6	1	0	1	1	0	0	1	0	1	63.45	1	-0.52	-0.00819543	0
187	2	83	1	132	126	129	75	77	76	53	93.6667	149	80	36	1	2.5	3	0	0	5.6	1	1	1	0	0	1	1	0	0	63.71	1	-8.42	-0.132161	1
188	1	58	0	133	137	135	71	74	72.5	62.5	93.3333	158	67	26.8	1	2.5	3	0	0	5.8	1	0	0	0	1	1	1	0	1	73.08	1	-0.13	-0.00177887	0
189	2	58	0	119	120	119.5	64	66	65	54.5	83.1667	156	57	23.4	0	2.1	1	0	0	5.7	1	0	1	1	0	0	0	0	0	91.67	1	-6.82	-0.0743973	1
190	1	57	0	160	167	163.5	102	95	98.5	65	120.167	170	76	26.2	1	2.2	2	0	0	6.2	1	1	1	1	0	1	1	0	0	73.6	1	9.26	0.125815	0
191	2	70	1	180	167	173.5	93	88	90.5	83	118.167	158	60	24	0	2.6	3	1	1	7.8	1	1	0	0	0	1	1	0	0	52.19	0	-2.23	-0.0427285	0
192	1	55	0	141	135	138	98	93	95.5	42.5	109.667	163	64	24	0	2.5	3	0	0	5.7	1	1	1	1	1	1	1	0	1	47.94	0	-0.09	-0.00187735	0
193	1	74	1	153	144	148.5	98	104	101	47.5	116.833	172	73	24.6	0	2.2	2	0	0	5.4	0	0	1	1	0	1	0	0	0	57.51	0	-0.15	-0.00260824	0
194	2	59	0	170	157	163.5	87	103	95	68.5	117.833	150	70	31.1	1	2	1	1	1	6.5	1	1	0	0	1	1	0	0	0	78.03	1	-0.13	-0.00166603	0
195	1	91	1	122	118	120	80	79	79.5	40.5	93	160	65	25.3	1	2.5	3	0	0	5.8	0	0	1	0	0	1	0	2	0	66.69	1	-4.03	-0.0604288	1
196	2	81	1	117	113	115	70	76	73	42	87	138	36	18.9	0	2.6	3	0	0	6.2	1	0	1	0	0	0	1	0	0	56.56	0	-4.9	-0.0866337	1
197	1	78	1	145	144	144.5	77	81	79	65.5	100.833	165	66	24.2	0	2.1	1	0	0	5.1	0	1	1	0	0	1	0	0	1	48.11	0	3.11	0.0646435	0
198	1	73	1	125	125	125	60	60	60	65	81.6667	160	65	25.3	1	2.9	3	0	0	5.4	1	0	1	0	0	0	1	0	0	69.74	1	-5.29	-0.0758532	1
199	2	70	1	114	116	115	67	68	67.5	47.5	83.3333	157	65	26.3	1	2.3	2	0	0	6	1	1	1	1	0	1	1	2	0	36.49	0	-3.12	-0.0855029	1
200	1	85	1	119	113	116	78	78	78	38	90.6667	157	69	27.9	1	3.3	3	1	1	6	0	1	1	0	0	1	0	0	1	40.92	0	-4.47	-0.109238	1
201	1	57	0	142	129	135.5	84	83	83.5	52	100.833	157	61	24.7	0	2	1	1	1	7.4	1	0	1	1	0	0	1	0	1	66.33	1	-9.61	-0.144882	1
202	2	68	1	176	164	170	86	75	80.5	89.5	110.333	160	65	25.3	1	2.7	3	1	1	6.2	1	1	1	1	0	1	1	0	0	52.66	0	2.89	0.0548804	0
203	2	61	0	160	159	159.5	101	105	103	56.5	121.833	156	59	24.2	0	2.1	1	1	1	6.4	1	1	1	0	1	1	1	0	0	59.91	0	3.65	0.0609247	0
204	1	63	0	127	127	127	78	78	78	49	94.3333	152	74	32	1	1.7	1	1	1	6.1	0	1	1	0	1	1	0	0	0	72.09	1	3.93	0.0545152	0
205	1	56	0	148	142	145	97	100	98.5	46.5	114	163	62	23.3	0	2.3	2	0	0	7.8	0	1	1	1	0	0	1	0	1	73.87	1	-3.79	-0.0513063	1
206	1	58	0	124	133	128.5	86	84	85	43.5	99.5	173	66	22	0	2.1	1	0	0	6.1	1	1	0	1	0	1	1	0	0	81.57	1	3.24	0.0397205	0
207	1	54	0	131	126	128.5	81	81	81	47.5	96.8333	176	86	27.7	1	2.2	2	0	0	6.2	1	0	1	0	0	0	1	0	2	67.06	1	3.27	0.0487623	0
208	2	58	0	125	129	127	81	78	79.5	47.5	95.3333	156	58	23.8	0	1.8	1	0	0	5.9	0	1	0	0	0	1	0	0	0	91.35	1	-0.33	-0.00361248	0
209	1	56	0	128	122	125	87	88	87.5	37.5	100	176	71	22.9	0	2.4	2	0	0	5.7	0	1	0	0	1	1	0	0	0	73.87	1	3.99	0.0540138	0
210	1	58	0	111	107	109	67	64	65.5	43.5	80	169	69	24.1	0	2.5	3	1	1	6.5	1	0	0	0	0	1	0	0	1	81.57	1	-0.32	-0.00392301	0
211	1	80	1	124	130	127	62	67	64.5	62.5	85.3333	169	74	25.9	1	2.5	3	0	0	6.3	1	1	1	0	0	0	0	0	1	34.34	0	-2.11	-0.0614444	0
212	1	44	0	149	140	144.5	106	98	102	42.5	116.167	161	74	28.5	1	2.1	1	0	0	5.5	1	1	0	0	0	1	0	0	0	77.29	1	4.1	0.053047	0
213	1	79	1	142	134	138	75	76	75.5	62.5	96.3333	166	79	28.6	1	2.3	2	1	1	6.3	1	1	1	0	1	0	1	0	0	86.74	1	-11.48	-0.13235	1
214	1	50	0	131	143	137	99	92	95.5	41.5	109.333	172	71	23.9	0	1.9	1	0	0	5.7	1	1	0	0	0	1	1	0	2	84.07	1	-0.39	-0.00463899	0
215	1	62	0	111	118	114.5	70	65	67.5	47	83.1667	160	65	25.3	1	2.1	1	0	0	5.6	0	1	1	0	0	1	0	2	0	80.47	1	-0.27	-0.00335529	0
216	1	63	0	136	144	140	93	105	99	41	112.667	168	78	27.6	1	2.2	2	0	0	6.1	1	0	1	0	0	0	1	0	2	64.99	1	-0.2	-0.0030774	0
217	1	71	1	134	134	134	72	72	72	62	92.6667	156	75	30.8	1	2.3	2	1	1	6.9	0	1	1	1	0	0	0	2	1	70.14	1	-4.29	-0.0611634	1
218	1	60	0	142	134	138	90	91	90.5	47.5	106.333	170	75	25.9	1	2.3	2	1	1	6.8	1	1	0	0	1	0	1	0	0	72.57	1	4.09	0.0563594	0
219	1	34	0	171	170	170.5	115	116	115.5	55	133.833	170	107	37	1	2.6	3	0	0	6	1	1	0	1	1	1	0	2	0	90.91	1	5.29	0.0581894	0
220	1	34	0	159	151	155	102	93	97.5	57.5	116.667	162	123	46.8	1	1.5	1	0	0	6.1	1	1	0	1	1	1	0	0	0	61.66	1	5.58	0.0904963	0
221	1	65	1	138	124	131	82	80	81	50	97.6667	158	62	24.8	0	2.4	2	0	0	6.2	1	1	1	1	0	0	1	0	0	64.58	1	-3.11	-0.0481573	1
222	1	60	0	123	118	120.5	76	75	75.5	45	90.5	165	90	33	1	2.8	3	1	1	5	1	1	0	1	1	1	1	0	1	41.49	0	4.93	0.118824	0
223	1	51	0	128	137	132.5	102	96	99	33.5	110.167	168	54	19.1	0	2.1	1	0	0	5.9	0	1	1	0	1	0	0	0	2	83.73	1	-0.33	-0.00394124	0
224	1	55	0	135	137	136	93	100	96.5	39.5	109.667	177	85	27.1	1	2.4	2	1	1	6.9	1	1	1	0	0	1	1	0	0	67.06	1	3.27	0.0487623	0
225	1	66	1	125	126	125.5	80	81	80.5	45	95.5	179	73	22.7	0	2.5	3	2	1	12.1	1	0	1	1	0	0	1	0	0	103.12	1	-16.08	-0.155935	1
226	1	73	1	152	147	149.5	78	85	81.5	68	104.167	168	70	24.8	0	2.1	1	0	0	5.8	0	1	0	1	0	1	0	0	1	33.16	0	-1.73	-0.0521713	0
227	1	61	0	135	135	135	80	80	80	55	98.3333	166	75	27.2	1	2.1	1	0	0	6	0	1	1	1	0	1	0	0	0	91.18	1	-0.3	-0.0032902	0
228	1	51	0	114	117	115.5	70	69	69.5	46	84.8333	178	87	27.4	1	2.5	3	1	1	6.3	1	1	0	0	0	0	1	0	0	84.7	1	-0.33	-0.0038961	0
229	1	42	0	126	135	130.5	81	84	82.5	48	98.5	165	82	30.1	1	2.1	1	0	0	6.1	1	0	1	0	0	0	0	0	0	70.92	1	-0.51	-0.0071912	0
230	2	69	1	137	132	134.5	86	82	84	50.5	100.833	160	53	20.7	0	2.4	2	0	0	5.9	0	1	0	0	1	1	0	2	0	53.34	0	-9.56	-0.179228	1
231	2	41	0	120	128	124	81	82	81.5	42.5	95.6667	166	80	29	1	2.5	3	1	1	6.3	1	1	1	0	0	0	1	1	0	73.34	1	4.83	0.0658576	0
232	1	88	1	163	159	161	100	93	96.5	64.5	118	164	69	25.6	1	2.3	2	0	0	5.3	0	1	1	0	1	1	0	0	0	55.5	0	-2.39	-0.0430631	0
233	1	56	0	132	133	132.5	89	86	87.5	45	102.5	176	68	21.9	0	2.1	1	0	0	6	0	1	0	0	0	1	0	0	2	82.15	1	6.39	0.0777845	0
234	1	55	0	145	128	136.5	94	87	90.5	46	105.833	166	75	27.2	1	2.1	1	0	0	6.5	1	1	1	1	1	0	1	0	0	73.87	1	-0.27	-0.00365507	0
235	1	71	1	143	148	145.5	91	89	90	55.5	108.5	171	73	24.9	0	2.5	3	1	1	7.1	1	1	1	0	1	1	0	0	0	78.29	1	-0.22	-0.00281007	0
236	2	64	0	136	137	136.5	77	74	75.5	61	95.8333	163	75	28.2	1	2.6	3	1	1	6.5	1	1	1	0	1	1	1	2	0	89.54	1	-0.28	-0.00312709	0
237	1	42	0	189	161	175	112	110	111	64	132.333	173	80	26.7	1	2	1	0	0	6	1	1	0	1	1	1	0	0	0	70.92	1	-0.34	-0.00479413	0
238	2	63	0	166	162	164	83	87	85	79	111.333	155	90	37.4	1	2	1	1	1	8.3	1	1	0	1	1	0	1	0	0	107.32	1	-0.1	-0.000931793	0
239	2	78	1	135	152	143.5	80	78	79	64.5	100.5	135	35	19.2	0	2.2	2	0	0	5.8	0	1	1	1	1	1	0	1	0	102.76	1	-12.3	-0.119696	1
240	1	58	0	150	150	150	80	80	80	70	103.333	167	77	27.6	1	2.9	3	1	1	7.6	1	1	0	1	1	0	1	0	2	34.9	0	-11.08	-0.317479	1
241	1	48	0	121	123	122	87	89	88	34	99.3333	170	83	28.7	1	2.2	2	1	1	7.2	1	1	1	1	0	0	1	0	2	45.95	0	4.83	0.105114	0
242	2	64	0	141	177	159	84	75	79.5	79.5	106	146	68	31.9	1	2.2	2	0	0	6	1	1	1	0	0	0	1	0	0	59.52	0	-3.35	-0.0562836	1
243	1	67	1	109	109	109	65	67	66	43	80.3333	157	64	25.9	1	2.2	2	0	0	6	1	0	1	0	1	0	0	0	0	71.18	1	4.01	0.056336	0
244	2	50	0	117	137	127	75	74	74.5	52.5	92	159	62	24.5	0	2.2	2	0	0	5	0	0	1	0	0	0	0	2	0	94.14	1	-5.35	-0.0568303	1
245	1	50	0	156	156	156	92	102	97	59	116.667	166	80	29	1	2.3	2	1	1	7	1	1	1	0	1	1	1	1	1	84.26	1	-0.41	-0.00486589	0
